# Supplementary material for: Host Genetic Factors, Comorbidities and the Risk of Severe COVID-19
Source: J Epidemiol Glob Health. 2023 May 9;13(2):279–91. doi: 10.1007/s44197-023-00106-3 (PMC10169198; doi:10.1007/s44197-023-00106-3)
Supplement: Supplementary file 2 — Supplementary file2 (XLSX 32 KB) [file 44197_2023_106_MOESM2_ESM.xlsx]

## Sheet: Table S1
Table S1: Charlson Comorbidity Index
	Diseases (Abbr.)	Weight	ICD-10
1	Myocardial infarction (MI)	1	I21.x, I22.x, I25.2
2	Congestive heart-failure (CHF)	1	I09.9, I11.0, I13.0, I13.2, I25.5, I42.0, I42.5-I42.9, I43.x, I50.x, P29.0
3	Peripheral vascular disease (PVD)	1	I70.x, I71.x, I73.1, I73.8, I73.9, I77.1, I79.0, I79.2, K55.1, K55.8, K55.9, Z95.8, Z95.9
4	Cerebrovascular disease (CVD)	1	G45.x, G46.x, H34.0, I60.x-I69.x
5	Dementia	1	F00.x-F03.x, F05.1, G30.x, G31.1
6	Chronic pulmonary disease (CPD)	1	I27.8, I27.9, J40.x-J47.x, J60.x-J67.x, J68.4, J70.1,J70.3
7	Rheumatic diseases (Rh)	1	M05.x, M06.x, M31.5, M32.x-M34.x, M35.1, M35.3, M36.0
8	Peptic ulcer disease (PUD)	1	K25.x-K28.x
9	Mild liver disease (MLD)	1	B18.x, K70.0-K70.3, K70.9, K71.3-K71.5, K71.7, K73.x, K74.x, K76.0, K76.2-K76.4, K76.8, K76.9, Z94.4
10	Diabetes (DM)	1	E10.0, E10.1, E10.6, E10.8, E10.9, E11.0, E11.1, E11.6, E11.8, E11.9, E12.0, E12.1, E12.6, E12.8, E12.9, E13.0, E13.1, E13.6, E13.8, E13.9, E14.0, E14.1, E14.6, E14.8, E14.9
11	Hemiplegia / Paraplegia	2	G04.1, G11.4, G80.1, G80.2, G81.x, G82.x, G83.0-G83.4, G83.9
12	Moderate or severe renal disease (SRD)	2	I12.0, I13.1, N03.2-N03.7, N05.2-N05.7, N18.x, N19.x, N25.0, Z49.0-Z49.2, Z94.0, Z99.2
13	Diabetes with end-organ damage (DMD)	2	E10.2-E10.5, E10.7, E11.2-E11.5, E11.7, E12.2-E12.5, E12.7, E13.2-E13.5, E13.7, E14.2-E14.5, E14.7
14	Any malignant tumor (MT)	2	C00.x-C26.x, C30.x-C34.x, C37.x-C41.x, C43.x, C45.x-C58.x, C60.x-C76.x, C81.x-C85.x, C88.x, C90.x-C97.x
15	Moderate or severe liver disease (SLD)	3	I85.0, I85.9, I86.4, I98.2, K70.4, K71.1, K72.1, K72.9, K76.5, K76.6, K76.7
16	Metastatic solid tumor (ST)	6	C77.x-C80.x
17	AIDS/HIV	6	B20.x-B22.x, B24.x

## Sheet: Table S2
Table S2: Stratification analysis of CCI with COVID-19 severity by rs73064425
CCI group	Wild (CC)				Mutant (CT/TT)
	Severe/Non-severe	OR (95%CI)a	P-valuea		Severe/Non-severe	OR (95%CI)a	P-valuea
Low	617/14,513	Reference			424/2,179	Reference
High	154/2,016	4.95 (4.33,5.64)	<0.001		91/288	4.92 (4.31,5.60)	<0.001

## Sheet: Table S3
Table S3: Colocalization of Gene expression and GWAS in a Byesian method(Only association with posterior probability > 0.5 reported)
Locus	Lead SNP	Chrome	Position	Gene	Tissue	nSNPs	Casual SNP	P-GWAS	P-eQTL	LD (r2)	PP-abf	PP.H3.abf	PP.H4.abf
3:45401089-46401089	rs73064425	3	45901089	SLC6A20	Breast_Mammary_Tissue	3078	rs17763742	4.20× 10-10	4.20× 10-10	0.96	0.94	0.06	0.94
3:45401089-46401089	rs73064425	3	45901089	SLC6A20	Esophagus_Mucosa	3088	rs73064425	2.10× 10-10	1.15× 10-3	1	0.55	0.19	0.55
3:45401089-46401089	rs73064425	3	45901089	SLC6A20	Esophagus_Muscularis	3072	rs73064431	7.17× 10-9	4.54× 10-7	0.91	0.86	0.14	0.86
3:45401089-46401089	rs73064425	3	45901089	SLC6A20	Muscle_Skeleta	3076	rs13071258	4.59× 10-10	1.27× 10-7	0.96	0.92	0.08	0.92
3:45401089-46401089	rs73064425	3	45901089	SLC6A20	Nerve_Tibial	3072	rs73064425	2.10× 10-10	6.39× 10-6	1	0.95	0.04	0.95
3:45401089-46401089	rs73064425	3	45901089	LZTFL1	Adipose_Subcutaneous	3071	rs17714228	9.98× 10-8	9.67× 10-7	0.51	0.62	0.38	0.62
3:45401089-46401089	rs73064425	3	45901089	LZTFL1	Testis	3048	rs73064425	2.10× 10-10	1.00× 10-4	1	0.89	0.05	0.89
3:45401089-46401089	rs73064425	3	45901089	FYCO1	Artery_Aorta	3044	rs13066062	2.02× 10-7	1.94× 10-5	0.45	0.52	0.45	0.52
3:45401089-46401089	rs73064425	3	45901089	FYCO1	Artery_Tibial	3086	rs6785091	3.43× 10-7	3.42× 10-10	0.44	0.64	0.36	0.64
3:45401089-46401089	rs73064425	3	45901089	CXCR6	Nerve_Tibial	3072	rs2373087	1.76× 10-7	9.04× 10-9	0.45	0.53	0.46	0.53
3:45401089-46401089	rs73064425	3	45901089	CXCR6	Skin_Not_Sun_Exposed_Suprapubic	3080	rs73064425	2.10× 10-10	1.42× 10-3	1	0.61	0.12	0.61
nSNPs: number of SNPs involved in analysis; Casual SNP: SNP with the highest probability to be associated with disease; LD: link disequilibrium with leader SNP;
P-GWAS: P-Value for casual SNP in GWAS analysis; P-eQTL: P-Value for casual SNP in cis-eQTL analysis
PP.abf: Overall posterior probability for shared variant; PP.H3.abf: posterior probability that both traits are associated, but with different causal variants; PP.H4.abf: both traits are associated and share a single causal variant
Fill in blue: Strong evidence of the eQTL-GWAS pair influencing both the gene expression and GWAS trait at a particular region with a posterior probability of ≥75% .

## Sheet: Table S4
Table S4: Summary of SNPs consist in PRS associated with severe COVID-19
CHR	BP	SNP	A1	A2	SE	P	OR	MAF
1	9122669	rs2505973	G	A	0.013406	2.1028e-07	0.932787	0.6377
1	39562795	rs2484127	T	C	0.014485	3.9684e-07	0.929188	0.3718
1	65382792	rs7528403	G	T	0.016858	7.583e-09	0.907197	0.7404
1	77949123	rs7515509	A	G	0.014038	1.3999e-07	1.07672	0.3732
1	154976137	rs61811895	T	G	0.019576	6.3434e-09	1.1204	0.1521
1	155026114	rs6660884	T	C	0.014863	3.1489e-10	0.910733	0.6012
1	155149718	rs3814316	A	G	0.013699	1.5959e-13	1.10638	0.4138
1	155167786	rs41264915	G	A	0.021406	2.0944e-21	0.815984	0.08094
1	155676492	rs11264403	G	A	0.027192	3.2372e-11	1.19773	0.07919
1	155689813	rs114104743	C	T	0.023566	8.5517e-08	1.13451	0.09734
2	60707588	rs1123573	G	A	0.014376	5.6422e-17	0.886601	0.3426
2	60718721	rs45439602	A	G	0.033049	4.1136e-07	0.845903	0.05018
2	198492837	rs6728904	T	C	0.013604	3.7539e-07	1.07156	0.4272
3	45415318	rs13059329	T	C	0.014147	9.8017e-09	0.922084	0.3357
3	45553090	rs79939301	A	G	0.030008	1.604e-13	1.24783	0.0872
3	45749183	rs73058466	A	G	0.02091	1.4613e-14	0.851445	0.1149
3	45792209	rs12490575	T	C	0.019744	2.3716e-13	1.15562	0.1496
3	45822918	rs4683140	C	T	0.014421	2.8165e-22	0.869376	0.5655
3	45838013	rs2271616	T	G	0.020126	2.494e-19	1.19831	0.08749
3	45838178	rs76896797	T	C	0.025185	1.2128e-07	0.875229	0.09145
3	45859651	rs17713054	A	G	0.023545	3.6257e-218	2.10078	0.0888
3	45902963	rs1125823	G	A	0.013694	1.8691e-26	0.864365	0.5255
3	46120517	rs71327021	G	A	0.020456	1.9781e-106	1.56557	0.1389
3	46133216	rs55922157	T	C	0.023289	1.4437e-07	0.884715	0.09911
3	46170324	rs2373153	C	A	0.014111	3.9204e-13	0.90265	0.4076
3	46374798	rs113098443	C	A	0.013423	3.5384e-16	0.896336	0.4216
3	46375737	rs34024447	T	C	0.02542	1.7643e-43	1.42116	0.1041
3	46574418	rs1402152	G	A	0.013608	1.6355e-07	1.07386	0.4032
3	146234909	rs343320	A	G	0.027083	1.5722e-08	1.16546	0.05542
4	25448493	rs7664615	G	A	0.016973	2.3976e-08	0.909629	0.7997
4	168686778	rs11131812	A	G	0.013422	2.8609e-07	1.07131	0.6204
5	131413255	rs27438	A	G	0.01548	6.5956e-08	1.08722	0.2829
5	131776967	rs10066378	C	T	0.018594	1.7046e-10	1.12608	0.1183
6	7563232	rs2076295	G	T	0.013361	1.3792e-07	1.07292	0.4086
6	29914500	rs396379	T	G	0.013469	1.8455e-09	0.922232	0.6189
6	29937242	rs2517673	A	G	0.019603	2.5879e-07	0.903951	0.1042
6	31080586	rs2270190	G	A	0.02071	2.9751e-08	0.891553	0.09153
6	31101778	rs3130565	C	T	0.015099	9.1657e-14	0.893579	0.6914
6	31157707	rs9263856	T	C	0.020372	1.6856e-07	1.11246	0.1509
6	31178279	rs17197637	C	T	0.013624	6.322e-11	0.914802	0.4654
6	31428967	rs2596472	A	G	0.015269	1.8488e-13	0.893714	0.7209
6	32589158	rs9271493	G	A	0.013471	3.9916e-07	0.933989	0.5926
6	32670308	rs2856717	G	A	0.013806	1.4349e-08	0.924716	0.6392
6	32675645	rs17219281	A	G	0.027532	1.6943e-11	0.830855	0.05987
6	41482745	rs2496644	C	A	0.033282	1.6036e-24	0.711649	0.9185
6	41489441	rs2477842	T	C	0.016003	1.7073e-07	0.919731	0.7597
7	22894487	rs717624	C	T	0.013607	6.6637e-08	0.929156	0.6274
7	75263792	rs12534422	T	C	0.014115	6.5284e-08	1.07926	0.2782
7	99630342	rs2897075	T	C	0.013338	7.3045e-09	1.0802	0.3804
8	61537523	rs1120591	C	T	0.01334	1.2171e-08	1.07897	0.4175
9	136154867	rs495828	T	G	0.015856	2.2876e-11	1.11184	0.2187
10	81445802	rs2983793	G	A	0.014206	1.1839e-09	1.09025	0.4299
10	81746277	rs11201038	T	G	0.014359	4.756e-09	1.08772	0.6101
11	1236164	rs12802931	G	A	0.019184	8.4882e-08	0.902344	0.161
11	34529831	rs2924480	C	T	0.014454	6.5209e-20	0.876306	0.3418
12	113361117	rs10850097	T	C	0.013989	8.5874e-12	1.10023	0.691
12	133058157	rs11614702	A	G	0.013058	2.2905e-14	1.10481	0.4805
12	133138557	rs10781620	G	A	0.018467	4.8617e-07	0.911265	0.8389
13	113540425	rs3742238	T	C	0.016061	2.0977e-18	1.15093	0.2169
14	75130235	rs1045430	G	T	0.013165	1.3379e-07	1.07189	0.486
16	89262657	rs117169628	A	G	0.019651	2.6049e-14	1.16145	0.1238
16	89263454	rs7188277	C	T	0.017406	3.6389e-07	0.915264	0.2109
17	38184580	rs6503533	T	C	0.013684	1.5346e-07	1.07446	0.6272
17	43471489	rs4763	A	G	0.017398	2.3202e-10	0.895583	0.1114
17	43723189	rs413917	A	G	0.016641	1.195e-13	0.883875	0.139
17	44126365	rs7218319	T	C	0.016077	4.4274e-14	0.885724	0.1489
17	44819565	rs199443	T	C	0.017038	3.5824e-12	0.888287	0.1343
17	47903146	rs3785928	A	G	0.030784	1.2189e-12	1.24442	0.05882
19	4063486	rs66833742	T	C	0.016825	5.6114e-08	0.912679	0.1779
19	4636946	rs11880374	T	C	0.013944	1.4135e-07	1.07615	0.6817
19	4690259	rs2885734	C	T	0.014442	4.3e-11	0.909173	0.2643
19	4719443	rs2109069	A	G	0.015008	5.7689e-50	1.24988	0.3262
19	10406431	rs12972990	G	T	0.013118	1.199e-12	0.911	0.4216
19	10426512	rs78295726	T	C	0.01873	1.3592e-08	1.11222	0.1391
19	10475652	rs2304256	A	C	0.014523	2.7485e-20	1.14342	0.263
19	10908623	rs76186695	T	G	0.017279	1.6823e-07	1.0946	0.1732
19	49209851	rs646327	G	A	0.013376	1.0022e-12	0.90903	0.4211
19	50874794	rs35617599	A	G	0.01398	6.7681e-12	1.10069	0.3144
20	6470094	rs2326788	A	G	0.014235	3.1516e-07	0.929788	0.4114
21	34574057	rs8132172	A	G	0.015525	5.592e-09	0.913483	0.2594
21	34608104	rs17860143	A	G	0.0227	8.748e-08	0.885618	0.08606
21	34609944	rs9636867	G	A	0.013868	1.3225e-42	1.20891	0.3582
21	34659683	rs8178521	T	C	0.015957	8.528e-13	1.1209	0.2249
21	35321312	rs2154567	G	A	0.012796	4.0849e-10	0.923131	0.5063
21	35344479	rs74324246	A	G	0.022387	3.5384e-17	1.20763	0.09848
21	42851454	rs915823	C	A	0.017335	1.1384e-08	0.905779	0.2699

## Sheet: Table S5
Table S5: Associations between polygenic risk scores (PRS, calculated using Clumping + Thresholding approach) for severe COVID-19 and the risk of severe COVID-19 at different p threshold
P threshold	N_SNP	OR (95% CI)	R2 (%)	P Value
5×10-15	16	1.38 (1.23, 1.54)	0.65	4.20×10-8
5×10-10	43	1.38 (1.23, 1.55)	0.93	3.04×10-8
5×10-7	86	1.45 (1.30, 1.63)	1.01	4.01×10-10
1×10-5	173	1.39 (1.24, 1.56)	0.82	9.57×10-8
0.001	1646	1.32 (1.18, 1.48)	0.72	6.45×10-6
0.05	28746	1.40 (1.26, 1.58)	1.03	8.34×10-9
N_SNP was the number of SNP used predictive model. R2 was Nagelkerke’s squared (R square). PRS: polygenic risk score.

## Sheet: Table S6
Table S6: The association of demographic characteristics and comorbidities with severe COVID-19 in training set
Characteristics	Non-severe COVID-19	Severe COVID-19	Odds Ratio	P Value*
	(N = 9,455)	(N = 648)	(95%CI)*
Gender (n, %)
Female	5029 (53.2)	223(34.4)	Reference
Male	4426 (46.8)	425 (65.6)	2.06 (1.69,2.42)	<0.001
Age group (n, %)
50~60	2984 (31.6)	48 (7.4)	Reference
60~70	3361 (35.5)	103 (15.9)	1.62 (1.15,2.32)	<0.001
70~80	2763 (29.2)	383 (59.1)	5.86 (4.31,8.12)	<0.001
Over 80	347 (3.7)	114 (17.6)	11.9 (8.18,17.4)	<0.001
BMI (mean ± SD)	27.77 ± 4.76	30.10 ± 5.78	1.08 (1.06,1.09)	<0.001
Income (n, %)
<18,000	1499 (15.9)	231 (35.6)	Reference
~30,999	1974 (20.9)	150 (23.1)	0.49 (0.40,0.61)	<0.001
~51,999	3550 (37.5)	199 (30.7)	0.36 (0.30,0.44)	<0.001
~100,000	1963 (20.8)	57 (8.8)	0.19 (0.14,0.25)	<0.001
>100,000	469 (5.0)	11 (1.7)	0.15 (0.08,0.27)	<0.001
CCI group (n, %)
Low	8306 (87.9)	396 (58.8)	Reference
High	1149 (12.1)	252 (41.2)	2.43 (2.01,2.93)	<0.001
PRS (n, %)
Low	4749 (50.2)	256 (39.5)	Reference
High	4706 (49.8)	392 (60.5)	1.57 (1.32,1.87)	<0.001
SD: standard deviation; CI: confidence interval
BMI: Body mass index; CCI: Charlson Comorbidity Index
*: Multivariate logistic regression model was used to estimate the effect of each factor.

## Sheet: Table S7
Table S7: The performance of predictive models in training set
Models	Variables	AUROC	Sensitivity	Specificity
Logistic Regression	Basic Model	0.79	0.779	0.658
	+ CCI	0.808	0.706	0.754
	+ PRS	0.794	0.784	0.677
	All expect PRS	0.82	0.738	0.751
	Full Model	0.824	0.771	0.716
Random Forest	Basic Model	0.576	0.201	0.954
	+ CCI	0.673	0.462	0.871
	+ PRS	0.647	0.41	0.859
	All expect PRS	0.764	0.72	0.681
	Full Model	0.766	0.734	0.681
Bagging FDA	Basic Model	0.777	0.786	0.657
	+ CCI	0.799	0.702	0.768
	+ PRS	0.784	0.735	0.7
	All expect PRS	0.814	0.701	0.79
	Full Model	0.818	0.782	0.708
PLS	Basic Model	0.78	0.796	0.641
	+ CCI	0.805	0.751	0.713
	+ PRS	0.793	0.791	0.657
	All expect PRS	0.816	0.757	0.718
	Full Model	0.821	0.713	0.774
